# Supplementary material for: Extraction and Purification of Flavonoids and Antiviral and Antioxidant Activities of Polygonum perfoliatum L
Source: Molecules. 2024 Dec 25;30(1):29. doi: 10.3390/molecules30010029 (PMC11721773; doi:10.3390/molecules30010029)
Supplement: Supplementary file 1 [file molecules-30-00029-s001.zip]

Archive with 1 entries (1 files):
- molecules-3360828-supplementary.pdf
